# Supplementary material for: LASSO Regression-Based Diagnosis of Acute ST-Segment Elevation Myocardial Infarction (STEMI) on Electrocardiogram (ECG)
Source: J Clin Med. 2022 Sep 15;11(18):5408. doi: 10.3390/jcm11185408 (PMC9505979; doi:10.3390/jcm11185408)
Supplement: Supplementary file 1 [file jcm-11-05408-s001.zip]

Archive with 1 entries (1 files):
- jcm-1835037-supplementary.pdf
